# Supplementary material for: Diagnostic and prognostic potential of eight whole blood microRNAs for equine sarcoid disease
Source: PLoS One. 2021 Dec 23;16(12):e0261076. doi: 10.1371/journal.pone.0261076 (PMC8699634; doi:10.1371/journal.pone.0261076)
Supplement: S3 Table — Outlier samples detected with Grubb’s test are marked with the sign “*”. Abbreviations: RQ = relative quantification using 2-ΔΔCq method, NormCpN = normalized copy number (absolute quantification), Cq = quantification cycle, CTL = control, RGR = Regression, PGR = Progression, NO = New occurrence, RIN = RNA integrity number. (XLSX) [file pone.0261076.s003.xlsx]

## Sheet: Tabelle1
Supplementary Table 3: Results. Abreviations: RQ = relative quantification using 2-ΔΔCq values, NormCpN = normalized copy number
Group	ID	RNA quantity (ng/ul)	RNA quality (RIN)	RQ-eca-miR-134	RQ-eca-miR-379	RQ-eca-miR-382	RQ-eca-miR-24	RQ-eca-miR-432	RQ-eca-miR-127	RQ-eca-miR-125a-5p	RQ-eca-miR-381	NormCpN-eca-miR-134	NomCpN-eca-miR-379	NormCpN-eca-mirR-382	NormCpN-eca-miR-24	NormCpN-eca-miR-432	NormCpN-eca-mir-127	NormCpN-eca-mir-125a-5p	NormCpN-eca-mir-381
CTL	040813 *	low	1.4	0.0599768	2.02773	0.0543577	37.5024	2.52425	0.856287	0.028952	0.683089	0.0398316	0.0969773	0.0331803	5.17684	0.101503	0.864694	0.0107406	16.746
CTL	092132	35.6	4.6	0.00220856	0.0048186	0.00134727	1.68507	0.00113807	0.0158437	0.00329667	0.000565738	0.000670995	0.000117577	0.00053909	0.0866619	2.03314e-05	0.010337	0.000815472	0.00500315
CTL	040218	19.8	1.1	0.00487141	0.00553462	0.00345594	2.18103	0.012567	0.0157337	0.00167191	0.0311181	0.00158662	0.000140172	0.00154889	0.124036	0.000230324	0.00984651	0.000378342	0.41407
CTL	040553	21.6	8.5	0.000741008	0.00261102	0.000528399	1.15055	0.00175154	0.00513588	0.000796869	0.00327333	0.000267029	6.12027e-05	0.000187236	0.0656308	3.36682e-05	0.00289532	0.000159365	0.0344127
CTL	040717	32.9	2.1	0.00744761	0.00736267	0.00463274	2.06844	0.00556355	0.0198345	0.00110115	0.0194246	0.00219693	0.000189075	0.00216023	0.133691	0.000118959	0.0151469	0.000231816	0.236243
CTL	091913	10	2.3	0.00200223	0.0117845	0.00112331	1.19408	0.00111715	0.011072	0.00161826	0.000785507	0.000855054	0.00032635	0.000433004	0.0941579	2.98974e-05	0.00717494	0.000366932	0.00829157
CTL	091108	12.7	1.6	0.00247786	0.00372608	0.00254675	3.43844	0.00553822	0.00442936	0.00224267	0.0261214	0.000913017	9.22057e-05	0.00109551	0.284745	0.000154121	0.0027531	0.000530956	0.342984
CTL	091378	35.4	1.2	0.0102444	0.0143197	0.00739598	1.70864	0.00312241	0.0568458	0.0041633	0.00477534	0.00215526	0.000368482	0.00370862	0.0996913	6.15299e-05	0.0656684	0.0010582	0.0467922
CTL	040217	8.6	1.2	0.00316429	0.00712319	0.00177119	2.49175	0.00268161	0.019426	0.000501942	0.00119025	0.00129446	0.00018974	0.000723332	0.211986	7.67861e-05	0.0115593	9.52456e-05	0.0131434
CTL	040564	12.7	1.2	0.000552707	0.00233429	0.000657022	3.35065	0.00119328	0.00991037	0.00103088	0.00132025	0.000213672	5.45794e-05	0.000238977	0.214513	2.69666e-05	0.00526307	0.000215165	0.0132331
CTL	040753	20.3	3	0.0197512	0.0296611	0.0131199	1.59252	0.0390662	0.166562	0.000747511	0.000105135	0.00484036	0.00083987	0.00700971	0.125513	0.000939112	0.197208	0.000147965	0.000848979
CTL	040261	11.5	1.8	0.00349544	0.0241814	0.00264305	1.49457	0.0398711	0.0687371	0.000619219	0.00148462	0.00114962	0.000685637	0.00114606	0.106178	0.000858461	0.0550706	0.000119903	0.0153637
CTL	040487	43.5	3.6	0.0270669	0.0340212	0.0157994	2.25345	0.0261588	0.237787	0.000470905	0.00037877	0.00567392	0.000954186	0.00868898	0.122473	0.000447384	0.239903	8.59801e-05	0.00315706
CTL	040126	8.4	7.1	0.0137407	0.106453	0.0144246	3.03268	0.097703	0.193512	0.000190741	0.000470018	0.00474778	0.00351174	0.00769942	0.295241	0.00286115	0.217711	3.11414e-05	0.00478838
CTL	040304	8.9	1.9	0.0083903	0.155537	0.00714209	3.64267	0.0669419	0.195387	0.00149391	0.0188996	0.00355703	0.00542369	0.00346297	0.344144	0.00193258	0.183928	0.00033751	0.269303
CTL	060281	43.8	3.5	0.000715744	0.00481258	0.000746169	2.13979	0.00785494	0.00850809	0.000970033	7.21971e-06	0.000190253	0.000112461	0.000279973	0.122555	0.000147959	0.00570381	0.000196194	4.19627e-05
CTL	060320	49.7	1.9	0.0013489	0.00725881	0.000471899	3.60501	0.00166637	0.00318082	0.00208035	0.00419263	0.000377704	0.000178873	0.000166149	0.255792	4.16813e-05	0.00192274	0.000474019	0.0399764
CTL	071011	24.5	2.1	0.00906538	0.0194181	0.00679063	1.06269	0.00400591	0.0738457	0.000975785	0.00327663	0.00213806	0.000520688	0.00335365	0.0621938	7.65541e-05	0.0712382	0.000198092	0.0308727
CTL	060348	56.1	3	0.0021597	0.00776946	0.00144836	2.22525	0.00290647	0.012272	0.00102571	0.00969912	0.000574247	0.000192487	0.00058833	0.136878	6.09043e-05	0.00952064	0.000209554	0.0983424
CTL	070979	23	3.1	0.002809	0.0217737	0.00150354	2.05372	0.00274696	0.0292707	0.00214757	0.00675485	0.000954755	0.000613161	0.000606478	0.167489	7.5427e-05	0.0246657	0.000500016	0.0747794
CTL	050275	76.8	2.6	0.000332857	0.00298681	0.000211142	2.10303	0.000295663	0.0025255	0.00176879	0.000437591	9.07187e-05	6.65362e-05	6.76161e-05	0.119933	6.23384e-06	0.00169281	0.000392441	0.00347576
CTL	050206	33.3	2	0.00172414	0.00722858	0.00103097	1.77746	0.015351	0.00835807	0.000752215	0.0188368	0.000491608	0.00017942	0.000400244	0.115896	0.000317755	0.00525195	0.000147716	0.212246
CTL	050104	66.6	2.2	0.00123151	0.00656657	0.000778877	2.29525	0.000362225	0.00602846	0.000158847	0.000237713	0.000303173	0.000156832	0.000294068	0.0954635	5.52449e-06	0.00295494	2.42653e-05	0.00177318
CTL	050550	33.6	3	0.00883095	0.0411174	0.00574469	5.4431	0.00673956	0.103794	0.00346825	0.0193784	0.00249195	0.00120561	0.00275627	0.476629	0.000200578	0.126496	0.000869038	0.231899
CTL	070501	37.1	1.9	0.00462089	0.020187	0.00426435	1.47117	0.00177871	0.0223679	0.000442771	0.000387752	0.000990882	0.000527797	0.00199916	0.0788905	3.25647e-05	0.018202	7.98227e-05	0.0031676
CTL	060429	43.4	1.3	0.0291224	0.0991153	0.0309961	1.82082	0.0395471	0.289459	0.00118465	0.00043064	0.00490721	0.00292175	0.0187445	0.105496	0.000709323	0.399845	0.000248461	0.0035441
CTL	060512	30.2	2.6	0.00223949	0.0175558	0.00153151	1.53818	0.0154778	0.020828	0.000304148	0.000294736	0.000619324	0.000467485	0.000625385	0.10148	0.000322014	0.015468	5.20878e-05	0.00246331
CTL	050628	55	2.4	0.000920376	0.00665312	0.000563115	1.4586	0.00791159	0.0146279	0.000715945	0.000151677	0.000237331	0.000159454	0.000203866	0.081875	0.00014366	0.0102471	0.000138869	0.00114799
CTL	070951	26.7	1.4	0.000518993	0.0184194	0.000256103	1.25876	0.0166016	0.010364	0.000893427	0.000204863	0.00017036	0.000493315	8.32155e-05	0.089305	0.000367429	0.00706909	0.000181548	0.00172604
CTL	050490	27.2	1.4	0.00615665	0.0397922	0.00468063	1.79226	0.0268409	0.0898247	0.000861024	0.000228435	0.00165912	0.00114713	0.00219589	0.12309	0.000572712	0.0852977	0.000173853	0.00193166
NO	040077 *	22.2	2.2	0.264017	1.26131	0.127428	7.9677	2.76672	1.01394	0.0824794	2.46795	0.145985	0.0578794	0.0867864	1.15394	0.109352	1.06644	0.0356843	63.4758
NO	091122	21.2	2.7	0.00105664	0.00273862	0.000745815	1.12811	0.00130258	0.00474832	0.000271122	0.00236433	0.000339641	6.36256e-05	0.000277043	0.0770109	3.03436e-05	0.00355025	4.57643e-05	0.0236493
NO	040090	23.3	4.5	0.0244543	0.0197524	0.0172704	1.72752	0.0261194	0.102023	0.00530885	0.0770971	0.00806957	0.000571474	0.00942557	0.115942	0.00054301	0.0890645	0.00145122	1.18562
NO	040682	23.8	1.5	0.0135918	0.0195105	0.0100435	1.44351	0.0153421	0.125068	0.00053051	0.0141437	0.00311268	0.000524672	0.00521059	0.0793427	0.000266838	0.13434	9.94195e-05	0.163467
NO	100327	low	2.3	0.00172244	0.234708	0.00055341	2.5768	0.00543217	0.0128523	0.0070979	0.00374034	0.000970978	0.00861732	0.000192739	0.227343	0.000157572	0.00708029	0.002057	0.0501834
NO	070509	32.4	2.5	0.00491032	0.0218247	0.00605748	2.13232	0.0311912	0.0763724	0.00109113	0.0177909	0.00140901	0.000603634	0.00293202	0.154541	0.000702461	0.0701278	0.000229349	0.214725
NO	071040	43.7	3.4	0.00160771	0.00986367	0.00134583	1.6478	0.00082124	0.0146919	0.00224767	0.00179082	0.0004632	0.000251073	0.000540472	0.0963021	1.68414e-05	0.010719	0.000522834	0.0169867
NO	060578	43.5	2.3	0.0052921	0.0101973	0.00336074	1.44132	0.0174197	0.0273439	0.00132988	0.0385966	0.00126338	0.000257741	0.00152043	0.0938161	0.000355541	0.021815	0.000284172	0.449355
NO	060561	low	1.8	0.00618246	0.12249	0.00347552	1.96262	0.00285884	0.0418394	0.0107825	0.0014556	0.00265446	0.00417634	0.00153868	0.216123	0.000104857	0.0389714	0.00330028	0.0170241
NO	070822	45.8	5.3	0.000648236	0.00602977	0.000596913	2.11089	0.000463267	0.00714122	0.00131359	0.000315682	0.000182296	0.000144557	0.000217262	0.119411	9.4936e-06	0.00482584	0.000278662	0.0024613
NO	050458	76.6	8.4	0.00116575	0.00649609	0.000878325	1.48807	0.000533139	0.0065935	0.000629706	0.00018236	0.000236982	0.000149959	0.000339601	0.073429	9.41704e-06	0.00482423	0.000117281	0.00121519
NO	070499	34	2.4	0.000894296	0.00371547	0.000625198	1.77522	0.000347486	0.00306808	0.000437877	0.00015661	0.000167704	8.05413e-05	0.00023257	0.0956719	6.8664e-06	0.00231176	7.67053e-05	0.00099457
NO	060469	24	1.3	0.0173729	0.0306628	0.00617604	1.02614	0.0102517	0.0597805	0.00348212	0.0192145	0.00467345	0.000882188	0.00298734	0.0736845	0.000231104	0.0544897	0.000873436	0.230486
NO	060342	29.5	1.6	0.000917458	0.0103185	0.000622533	1.84454	0.000897109	0.00848975	0.00131298	0.0014425	0.000281746	0.000263705	0.000226575	0.116512	1.98595e-05	0.00546338	0.000280848	0.0133557
NO	040876 *	18.7	1.5	0.264017	1.26131	0.127428	1.08982	0.0508841	0.0219895	0.00264383	0.00483413	0.00113111	0.000881504	0.000793284	0.0859027	0.00119013	0.0153546	0.000639682	0.054509
NO	070947	26.3	1.1	0.000496282	0.00470484	0.000393375	1.81351	0.000386916	0.0035172	0.000889543	0.000142043	0.000129893	0.000108727	0.000136356	0.0960117	7.41448e-06	0.00187176	0.000177116	0.0010186
NO	071005	28	1.8	0.00252729	0.0127239	0.000695968	1.88057	0.00143626	0.00756071	0.00190858	0.0167271	0.000728134	0.000333265	0.000256412	0.112719	2.96927e-05	0.00438429	0.000433547	0.189799
NO	060525	26.8	1.8	0.00568671	0.0224539	0.00393093	1.92582	0.00203761	0.0416877	0.00237175	0.00122052	0.00158472	0.000621063	0.00180166	0.120585	4.35265e-05	0.0352734	0.000558658	0.0115755
NO	060598	12.3	10	0.00404079	0.0368367	0.00223987	0.9194	0.0855883	0.0523592	0.004624	0.00105831	0.00144064	0.00109771	0.000947022	0.077595	0.00208616	0.0420626	0.00122529	0.0109956
PRG	040265/1641 *	low	3.4	0.017359	0.1919	0.0305829	27.9918	0.02712	0.062693	0.00337954	0.175086	0.0116408	0.00744815	0.0174421	3.42487	0.00111748	0.0377864	0.000893424	3.65739
PRG	040082/1643	8	2.9	0.00673907	0.0139837	0.00928603	1.67483	0.0111617	0.00730524	0.003439	0.0737523	0.0031258	0.000407022	0.00464257	0.123486	0.000260413	0.00334871	0.00088628	1.19224
PRG	040455/1664	18.5	1.4	0.000683385	0.00279445	0.00125722	1.48754	0.000524882	0.005187	0.000412724	0.000753382	0.000232013	6.51042e-05	0.00049901	0.0854796	1.07123e-05	0.00313857	7.40994e-05	0.00677258
PRG	070625	72.6	1.4	0.00090095	0.00351314	0.000519068	2.00394	0.00194153	0.00381602	0.000767535	0.00309841	0.000251401	8.10619e-05	0.000185368	0.117611	3.93854e-05	0.00267652	0.000149763	0.0285455
PRG	120017	20.6	1.7	0.00464206	0.020077	0.00524441	1.66938	0.0022602	0.0297563	0.000541693	9.41862e-05	0.00148758	0.000561369	0.00248111	0.128182	5.85477e-05	0.0268496	0.000101416	0.000723494
PRG	071002	37.4	1.4	0.0012751	0.0118469	0.000733778	1.69022	0.00283452	0.00342197	0.00544533	0.0214082	0.000433696	0.000313301	0.000271108	0.118525	6.67552e-05	0.002023	0.00145985	0.25499
PRG	130452	51.2	1.3	0.00562139	0.0179616	0.00424385	1.95569	0.00283819	0.0453297	0.00179598	0.00673227	0.00133666	0.000475122	0.0019777	0.132949	6.55381e-05	0.0527912	0.000401295	0.0679265
PRG	080400	16.2	1.2	0.00234561	0.00949107	0.00158942	1.37676	0.0197262	0.0242102	0.00169814	0.0135598	0.000641761	0.00024043	0.000652272	0.0954501	0.000425142	0.0182869	0.000378094	0.149334
PRG	060431	21.5	1.3	0.00457735	0.0172153	0.00435886	1.31949	0.00274295	0.0300712	0.00493714	0.00935808	0.00135342	0.000468993	0.00202121	0.08823	6.10308e-05	0.0254611	0.00130847	0.107245
RGR	1602	31.4	1.7	0.0053677	0.00865581	0.00424795	2.05481	0.00628776	0.0172734	0.00056048	0.00942591	0.00143926	0.000220255	0.0019701	0.0851191	8.61931e-05	0.0097156	0.000105503	0.102798
RGR	1648	42.5	3.5	0.00130693	0.0058407	0.000857187	2.03267	0.00118191	0.00954057	0.00288962	0.00158102	0.000325059	0.000138591	0.000327376	0.102295	2.09672e-05	0.00746542	0.000690277	0.0136905
RGR	1596	6	3.9	0.00539569	0.0258121	0.00549986	1.47483	0.00661302	0.00730269	0.0113276	0.0292852	0.00241041	0.000780716	0.00257888	0.104284	0.000150162	0.003451	0.00350024	0.435727
RGR	1609	low	1.5	0.00289983	0.0551418	0.00283446	0.906998	0.00314032	0.00762681	0.0237259	0.0199614	0.00163168	0.00182085	0.00121286	0.0834522	9.27839e-05	0.00381873	0.00829679	0.308643
RGR	1610	18.3	1.6	0.0072639	0.00831483	0.00722655	2.71404	0.0107353	0.0048167	0.00205344	0.0441851	0.00245877	0.000220544	0.00354566	0.20968	0.000269848	0.00277669	0.000480433	0.610851
RGR	1645	21.5	2.8	0.0013229	0.00267481	0.00148304	2.57959	0.00214303	0.0059581	0.000500822	0.00916511	0.00038827	6.13393e-05	0.000603068	0.19776	5.63023e-05	0.00348813	9.25192e-05	0.0987584
RGR	1646	15.6	2.4	0.000427498	0.00152719	0.000626136	0.595575	0.000500453	0.00422845	0.00297661	0.000412792	0.000122329	3.26667e-05	0.000229569	0.0323015	9.34423e-06	0.0026031	0.00072025	0.00341467
RGR	1659	17	3.5	0.000777219	0.003077	0.00108902	3.53193	0.00159188	0.00431944	0.00211378	0.00213731	0.000284342	7.33241e-05	0.000422791	0.256136	4.0561e-05	0.00245414	0.000492396	0.0221202
RGR	1653	23.6	1.9	0.00133735	0.0124997	0.00158806	3.9337	0.00289316	0.00898666	0.00255945	0.00854463	0.000434253	0.000329688	0.000648575	0.265681	6.75821e-05	0.00553218	0.000614107	0.0983265
RGR	071053	34	1.9	0.00148894	0.00405374	0.00140079	1.06211	0.00129268	0.01198	0.0019276	0.000320471	0.000436669	9.62856e-05	0.000565196	0.0502404	2.08121e-05	0.0073304	0.000438397	0.00268808
RGR	060404	28.3	1.1	0.00122131	0.00295701	0.00106998	1.49181	0.000695438	0.00745814	0.000649412	7.48654e-05	0.000310867	6.66405e-05	0.000420078	0.0852679	1.39966e-05	0.00495801	0.000123873	0.00053083
RGR	050309	14.1	1	0.00529698	0.00734184	0.00360364	1.00932	0.00208987	0.044187	0.000303132	0.000306997	0.00152917	0.000186644	0.00163152	0.0838613	5.75033e-05	0.044431	5.18468e-05	0.00256022
RGR	060317	38.6	1.1	0.00310935	0.00899619	0.00292881	1.64559	0.00650655	0.0346083	0.000875583	0.000141632	0.000718213	0.000221706	0.00130709	0.0959993	0.000124261	0.0304735	0.000174324	0.0010318
RGR	060583	28	1.3	0.00276228	0.00273008	0.0017126	2.33834	0.00291148	0.0155695	0.000823954	0.00845609	0.000758073	6.28494e-05	0.000708904	0.145016	6.15895e-05	0.0124892	0.000165038	0.0932408
RGR	070975	49	7.1	0.000954067	0.00581436	0.000768108	4.03963	0.0145191	0.00911424	0.00368694	0.00407511	0.000290904	0.000141894	0.000287184	0.254489	0.000300773	0.00582904	0.000923585	0.0405762
RGR	070966	32.8	1.2	0.00195615	0.00973583	0.00132399	1.56998	0.00133704	0.0101043	0.00253979	0.00453538	0.000629838	0.000253137	0.000527584	0.0928846	2.72197e-05	0.00665173	0.000606112	0.0483447
RGR	060547	18	2.7	0.000273264	0.0113965	0.000424082	1.08599	0.0227832	0.0169682	0.000642618	0.00223736	0.000106586	0.000298877	0.000146304	0.0791885	0.000508138	0.0117073	0.000124191	0.0226769
RGR	050130	24.5	1.9	0.00179033	0.0108353	0.00173077	2.36723	0.00192521	0.0130813	0.00160462	0.00315302	0.000535824	0.000280211	0.000716183	0.160672	4.51438e-05	0.0104447	0.000357144	0.0328987
RGR	050441	12.3	2.5	0.00232946	0.0272045	0.00308439	2.42516	0.00215846	0.0378453	0.00153816	0.000467005	0.000831319	0.000783511	0.00136184	0.153303	4.67195e-05	0.0280583	0.000342393	0.00440906
	RQ = relative quantification (2^-ΔΔCq method)
	NormCpN = normalized copy number
	FM = Franches-Montagnes
	CH WB = Swiss Warmblood
	f = female
	m = stallion (male)
	mc = gelding (male castrated)
	CTL = control group
	RGR = regression group
	PGR = progression group
	NO = new occurrence group
	RIN = RNA integrity number
