# Supplementary material for: Diagnostic and prognostic potential of eight whole blood microRNAs for equine sarcoid disease
Source: PLoS One. 2021 Dec 23;16(12):e0261076. doi: 10.1371/journal.pone.0261076 (PMC8699634; doi:10.1371/journal.pone.0261076)
Supplement: S4 Table — For technical reasons, the measurements of miRNA candidate with RT-qPCR were conducted in 3 subsequent parts. For each part, the endogenous and exogenous control were included to assure optimal normalization of the results. Raw Cq-values of each part are reported in a separated column. Abbreviations: Cq = quantification cycle. (XLSX) [file pone.0261076.s004.xlsx]

## Sheet: Tabelle1
Supplementary Table 4: Raw Cq-values of all candidate miRNAs and endogenous and exogenous controls for each sample
Sample ID	Target	Cq first part	Cq second part	Cq third part
1602	eca-miR-24	17.1512
	eca-miR-24	17.8177
	eca-miR-127	24.362
	eca-miR-127	24.3955
	eca-miR-432	25.8118
	eca-miR-432	25.8615
	eca-miR-134		27.3768
	eca-miR-134		28.1569
	eca-miR-379		27.1864
	eca-miR-379		26.9685
	eca-miR-382		28.2316
	eca-miR-382		27.9772
	eca-miR-125			30.7327
	eca-miR-125			30.7276
	eca-miR-381			26.6401
	eca-miR-381			26.6764
	eca-miR-30d	18.1122	20.1619	19.9044
	eca-miR-30d	18.9347	20.2888	19.9538
	cel-miR-39	24.3916	24.8955	24.734
	cel-miR-39	23.9107	24.9174	24.9602
1648	eca-miR-24	15.8687
	eca-miR-24	16.0596
	eca-miR-127	23.6681
	eca-miR-127	23.7304
	eca-miR-432	26.8558
	eca-miR-432	26.5686
	eca-miR-134		28.3192
	eca-miR-134		28.3732
	eca-miR-379		26.0674
	eca-miR-379		26.305
	eca-miR-382		28.9966
	eca-miR-382		28.9128
	eca-miR-125			26.8181
	eca-miR-125			26.9064
	eca-miR-381			27.7687
	eca-miR-381			27.6959
	eca-miR-30d	17.0444	18.8617	18.413
	eca-miR-30d	16.9307	18.6714	18.4418
	cel-miR-39	22.7903	23.7625	23.3177
	cel-miR-39	22.6938	23.4965	23.3653
1596	eca-miR-24	21.1555
	eca-miR-24	21.1546
	eca-miR-127	28.8478
	eca-miR-127	28.7781
	eca-miR-432	28.9079
	eca-miR-432	29.0042
	eca-miR-134		31.2231
	eca-miR-134		30.7893
	eca-miR-379		28.9417
	eca-miR-379		28.5544
	eca-miR-382		31.2582
	eca-miR-382		30.6991
	eca-miR-125			29.8682
	eca-miR-125			30.0023
	eca-miR-381			28.5843
	eca-miR-381			28.5456
	eca-miR-30d	21.5252	23.4014	23.4615
	eca-miR-30d	21.906	23.5431	23.481
	cel-miR-39	25.7697	27.0461	27.0268
	cel-miR-39	26.0573	27.2183	26.9639
1609	eca-miR-24	23.1426
	eca-miR-24	22.9303
	eca-miR-127	30.0615
	eca-miR-127	29.7991
	eca-miR-432	31.1656
	eca-miR-432	31.2554
	eca-miR-134		33.196
	eca-miR-134		32.6777
	eca-miR-379		28.8078
	eca-miR-379		28.5677
	eca-miR-382		33.3314
	eca-miR-382		32.6081
	eca-miR-125			29.8963
	eca-miR-125			29.9706
	eca-miR-381			30.1307
	eca-miR-381			30.2347
	eca-miR-30d	22.8526	24.4799	24.5688
	eca-miR-30d	22.9387	24.5341	24.5034
	cel-miR-39	27.6437	28.3103	28.4848
	cel-miR-39	27.63	28.3714	28.6953
1610	eca-miR-24	19.1908
	eca-miR-24	19.3256
	eca-miR-127	28.5382
	eca-miR-127	28.2546
	eca-miR-432	27.2602
	eca-miR-432	27.22
	eca-miR-134		29.1217
	eca-miR-134		28.9204
	eca-miR-379		28.7191
	eca-miR-379		28.9331
	eca-miR-382		28.9395
	eca-miR-382		29.1174
	eca-miR-125			30.7864
	eca-miR-125			30.7106
	eca-miR-381			26.273
	eca-miR-381			26.3692
	eca-miR-30d	20.7984	21.9519	21.8077
	eca-miR-30d	20.5988	21.8801	21.8338
	cel-miR-39	24.6253	25.5663	24.8775
	cel-miR-39	24.64	25.678	25.0166
1645	eca-miR-24	19.4756
	eca-miR-24	19.39
	eca-miR-127	28.185
	eca-miR-127	28.1968
	eca-miR-432	29.5152
	eca-miR-432	29.817
	eca-miR-134		29.3805
	eca-miR-134		29.3972
	eca-miR-379		28.2771
	eca-miR-379		28.4691
	eca-miR-382		29.1357
	eca-miR-382		29.3123
	eca-miR-125			30.6841
	eca-miR-125			30.7886
	eca-miR-381			26.5671
	eca-miR-381			26.518
	eca-miR-30d	20.8728	19.8828	19.8679
	eca-miR-30d	20.7271	19.7708	19.678
	cel-miR-39	24.5685	24.5558	23.6191
	cel-miR-39	24.6027	24.3698	23.7009
1646	eca-miR-24	18.431
	eca-miR-24	18.3093
	eca-miR-127	25.51
	eca-miR-127	25.5063
	eca-miR-432	28.3187
	eca-miR-432	28.8553
	eca-miR-134		29.7247
	eca-miR-134		30.421
	eca-miR-379		28.5219
	eca-miR-379		27.95
	eca-miR-382		29.4715
	eca-miR-382		29.5731
	eca-miR-125			27.7327
	eca-miR-125			27.6764
	eca-miR-381			30.3578
	eca-miR-381			30.7517
	eca-miR-30d	17.6219	18.7328	19.3137
	eca-miR-30d	17.6232	19.0293	19.3112
	cel-miR-39	22.61	23.4902	23.2849
	cel-miR-39	22.0108	23.6104	23.2995
1659	eca-miR-24	18.5027
	eca-miR-24	18.5303
	eca-miR-127	28.1247
	eca-miR-127	28.2591
	eca-miR-432	29.6132
	eca-miR-432	29.6508
	eca-miR-134		31.1691
	eca-miR-134		31.2042
	eca-miR-379		29.254
	eca-miR-379		29.149
	eca-miR-382		30.7524
	eca-miR-382		30.6476
	eca-miR-125			29.8679
	eca-miR-125			29.661
	eca-miR-381			29.7219
	eca-miR-381			29.775
	eca-miR-30d	20.4201	20.8889	20.8268
	eca-miR-30d	20.2539	20.8256	20.9301
	cel-miR-39	24.2868	25.2103	24.7943
	cel-miR-39	24.762	24.9506	24.816
1653	eca-miR-24	18.2919
	eca-miR-24	18.3989
	eca-miR-127	27.0834
	eca-miR-127	27.1552
	eca-miR-432	28.85
	eca-miR-432	28.6589
	eca-miR-134		30.1827
	eca-miR-134		29.8631
	eca-miR-379		26.8507
	eca-miR-379		26.7462
	eca-miR-382		29.8975
	eca-miR-382		29.6524
	eca-miR-125			29.4689
	eca-miR-125			29.5371
	eca-miR-381			27.7851
	eca-miR-381			27.7426
	eca-miR-30d	20.3204	20.514	20.8964
	eca-miR-30d	20.3222	20.4389	20.8897
	cel-miR-39	25.2602	24.3537	24.3643
	cel-miR-39	25.1246	24.3114	24.3549
040265	eca-miR-24	22.0888
	eca-miR-24	22.0268
	eca-miR-127	30.4085
	eca-miR-127	31.3122
	eca-miR-432	32.4942
	eca-miR-432	31.6444
	eca-miR-134		32.8073
	eca-miR-134		32.6185
	eca-miR-379		29.1623
	eca-miR-379		29.3304
	eca-miR-382		31.8494
	eca-miR-382		31.9424
	eca-miR-125			34.886
	eca-miR-125			34.8968
	eca-miR-381			29.1187
	eca-miR-381			29.2738
	eca-miR-30d	26.807	26.807	26.6653
	eca-miR-30d	26.9226	26.9226	26.6995
	cel-miR-39	27.5708	27.5708	27.5819
	cel-miR-39	27.5106	27.5106	27.6277
040082	eca-miR-24	21.4998
	eca-miR-24	21.3845
	eca-miR-127	29.088
	eca-miR-127	29.478
	eca-miR-432	28.5929
	eca-miR-432	28.75
	eca-miR-134		31.2464
	eca-miR-134		30.9108
	eca-miR-379		30.4764
	eca-miR-379		29.5746
	eca-miR-382		30.7344
	eca-miR-382		30.4978
	eca-miR-125			31.8059
	eca-miR-125			31.9105
	eca-miR-381			27.521
	eca-miR-381			27.3502
	eca-miR-30d	21.9897	23.8387	23.6364
	eca-miR-30d	22.3825	23.8921	23.7124
	cel-miR-39	26.1049	26.7545	26.2971
	cel-miR-39	25.7046	26.5199	26.2866
040455	eca-miR-24	17.9594
	eca-miR-24	17.9907
	eca-miR-127	26.0935
	eca-miR-127	26.1842
	eca-miR-432	29.8893
	eca-miR-432	28.9981
	eca-miR-134		30.8215
	eca-miR-134		30.7948
	eca-miR-379		28.7496
	eca-miR-379		28.8032
	eca-miR-382		30.0333
	eca-miR-382		29.8241
	eca-miR-125			31.0788
	eca-miR-125			31.2149
	eca-miR-381			30.3204
	eca-miR-381			30.2369
	eca-miR-30d	18.5388	20.3574	19.9729
	eca-miR-30d	18.5572	20.2289	19.8357
	cel-miR-39	23.5024	24.4678	23.7974
	cel-miR-39	23.3213	24.4295	23.8122
040077	eca-miR-24	24.5034
	eca-miR-24	24.5678
	eca-miR-127	27.5289
	eca-miR-127	27.4907
	eca-miR-432	25.777
	eca-miR-432	26.3462
	eca-miR-134		29.4665
	eca-miR-134		29.4357
	eca-miR-379		27.2697
	eca-miR-379		27.12
	eca-miR-382		30.4671
	eca-miR-382		30.5369
	eca-miR-125			30.6089
	eca-miR-125			30.187
	eca-miR-381			25.5158
	eca-miR-381			25.4737
	eca-miR-30d	27.6067	27.6067	26.8356
	eca-miR-30d	27.4529	27.4529	26.7606
	cel-miR-39	30.424	30.424	29.1765
	cel-miR-39	29.9312	29.9312	29.2239
091122	eca-miR-24	18.0413
	eca-miR-24	17.8814
	eca-miR-127	25.8451
	eca-miR-127	25.8621
	eca-miR-432	27.3431
	eca-miR-432	28.0962
	eca-miR-134		30.3727
	eca-miR-134		29.8967
	eca-miR-379		28.973
	eca-miR-379		28.5484
	eca-miR-382		30.9119
	eca-miR-382		30.3626
	eca-miR-125			32.0324
	eca-miR-125			32.1051
	eca-miR-381			28.9463
	eca-miR-381			28.9424
	eca-miR-30d	18.3923	20.2396	20.2204
	eca-miR-30d	17.8781	20.2571	20.2196
	cel-miR-39	24.4786	25.4077	25.1499
	cel-miR-39	24.7225	25.1702	25.0231
040090	eca-miR-24	20.2949
	eca-miR-24	19.8614
	eca-miR-127	23.8783
	eca-miR-127	24.4414
	eca-miR-432	26.3729
	eca-miR-432	25.8781
	eca-miR-134		27.8753
	eca-miR-134		28.0272
	eca-miR-379		28.5876
	eca-miR-379		27.931
	eca-miR-382		28.5292
	eca-miR-382		28.3768
	eca-miR-125			30.4113
	eca-miR-125			30.3718
	eca-miR-381			26.5199
	eca-miR-381			26.5428
	eca-miR-30d	20.7375	22.5303	22.7243
	eca-miR-30d	20.9961	22.6647	22.944
	cel-miR-39	24.9441	26.0306	25.0654
	cel-miR-39	24.0558	25.7929	25.2578
040682	eca-miR-24	18.2774
	eca-miR-24	17.853
	eca-miR-127	21.6773
	eca-miR-127	21.5107
	eca-miR-432	24.8983
	eca-miR-432	24.3439
	eca-miR-134		26.0942
	eca-miR-134		26.0455
	eca-miR-379		25.4791
	eca-miR-379		25.6176
	eca-miR-382		26.1335
	eca-miR-382		26.8791
	eca-miR-125			31.21
	eca-miR-125			31.2685
	eca-miR-381			26.469
	eca-miR-381			26.5363
	eca-miR-30d	18.52	19.8385	20.3694
	eca-miR-30d	18.6695	19.899	20.3484
	cel-miR-39	23.7486	24.3755	24.2249
	cel-miR-39	23.7671	24.3869	24.2612
100327	eca-miR-24	21.6245
	eca-miR-24	21.5284
	eca-miR-127	29.2423
	eca-miR-127	29.2053
	eca-miR-432	30.0186
	eca-miR-432	30.9139
	eca-miR-134		33.5555
	eca-miR-134		33.1211
	eca-miR-379		26.003
	eca-miR-379		26.4931
	eca-miR-382		34.9499
	eca-miR-382		35.0028
	eca-miR-125			31.2444
	eca-miR-125			31.6364
	eca-miR-381			32.452
	eca-miR-381			32.2773
	eca-miR-30d	22.8928	24.1326	24.222
	eca-miR-30d	22.9912	24.1813	24.3821
	cel-miR-39	25.6968	25.8754	25.9838
	cel-miR-39	25.4954	25.6968	26.0149
040813	eca-miR-24	22.4507
	eca-miR-24	22.4202
	eca-miR-127	27.9579
	eca-miR-127	27.8185
	eca-miR-432	26.4052
	eca-miR-432	26.2518
	eca-miR-134		32.1625
	eca-miR-134		31.285
	eca-miR-379		26.7013
	eca-miR-379		26.5877
	eca-miR-382		32.0024
	eca-miR-382		31.729
	eca-miR-125			32.3778
	eca-miR-125			32.9986
	eca-miR-381			27.9768
	eca-miR-381			28.279
	eca-miR-30d	27.7039	27.7039	27.5488
	eca-miR-30d	27.6248	27.6248	27.6073
	cel-miR-39	24.7078	24.7078	23.9533
	cel-miR-39	24.7779	24.7779	23.8705
092132	eca-miR-24	17.8093
	eca-miR-24	18.2526
	eca-miR-127	24.7186
	eca-miR-127	24.8089
	eca-miR-432	28.1655
	eca-miR-432	28.9605
	eca-miR-134		28.921
	eca-miR-134		29.5289
	eca-miR-379		27.6881
	eca-miR-379		28.5109
	eca-miR-382		29.5668
	eca-miR-382		30.3093
	eca-miR-125			28.2041
	eca-miR-125			28.263
	eca-miR-381			30.9148
	eca-miR-381			30.6379
	eca-miR-30d	18.6045	20.324	20.0062
	eca-miR-30d	18.9631	20.4806	19.9713
	cel-miR-39	22.6202	23.664	23.5027
	cel-miR-39	22.714	23.6448	23.5376
040218	eca-miR-24	18.5774
	eca-miR-24	18.5774
	eca-miR-127	25.8474
	eca-miR-127	25.5375
	eca-miR-432	26.3139
	eca-miR-432	25.7194
	eca-miR-134		29.2257
	eca-miR-134		28.9247
	eca-miR-379		28.9644
	eca-miR-379		28.8176
	eca-miR-382		29.6384
	eca-miR-382		29.5025
	eca-miR-125			30.9025
	eca-miR-125			30.821
	eca-miR-381			26.676
	eca-miR-381			26.6111
	eca-miR-30d	19.5364	21.3099	21.6752
	eca-miR-30d	19.8685	21.4775	21.5997
	cel-miR-39	24.7752	25.5859	24.9745
	cel-miR-39	24.5578	25.554	24.9907
040553	eca-miR-24	18.5425
	eca-miR-24	18.769
	eca-miR-127	26.1244
	eca-miR-127	26.8021
	eca-miR-432	28.2572
	eca-miR-432	27.7732
	eca-miR-134		31.1359
	eca-miR-134		31.1168
	eca-miR-379		29.1701
	eca-miR-379		29.4484
	eca-miR-382		31.6941
	eca-miR-382		31.5342
	eca-miR-125			30.8786
	eca-miR-125			30.9397
	eca-miR-381			28.8782
	eca-miR-381			28.8634
	eca-miR-30d	18.782	20.6819	20.6096
	eca-miR-30d	18.9341	20.7743	20.6219
	cel-miR-39	23.0525	23.754	23.4621
	cel-miR-39	23.8785	24.2153	23.367
040717	eca-miR-24	18.5869
	eca-miR-24	18.3857
	eca-miR-127	25.1387
	eca-miR-127	25.2427
	eca-miR-432	27.4646
	eca-miR-432	26.5847
	eca-miR-134		28.0213
	eca-miR-134		28.2352
	eca-miR-379		28.0587
	eca-miR-379		28.2309
	eca-miR-382		28.8423
	eca-miR-382		28.784
	eca-miR-125			30.8293
	eca-miR-125			30.3906
	eca-miR-381			26.3008
	eca-miR-381			26.6375
	eca-miR-30d	19.5549	20.8123	20.7967
	eca-miR-30d	19.5147	21.3062	20.7697
	cel-miR-39	25.6291	26.3334	25.4701
	cel-miR-39	25.7038	26.6937	25.309
091913	eca-miR-24	20.4649
	eca-miR-24	20.8361
	eca-miR-127	27.3763
	eca-miR-127	27.4304
	eca-miR-432	30.6905
	eca-miR-432	30.7342
	eca-miR-134		31.4249
	eca-miR-134		31.4983
	eca-miR-379		28.5974
	eca-miR-379		29.2114
	eca-miR-382		32.7146
	eca-miR-382		31.8763
	eca-miR-125			31.7073
	eca-miR-125			31.609
	eca-miR-381			32.6978
	eca-miR-381			32.704
	eca-miR-30d	20.9602	22.4612	22.3854
	eca-miR-30d	20.8526	22.5336	22.3882
	cel-miR-39	25.5768	26.3776	26.1704
	cel-miR-39	25.8113	26.1179	26.1984
091108	eca-miR-24	18.7703
	eca-miR-24	18.9079
	eca-miR-127	28.289
	eca-miR-127	28.5901
	eca-miR-432	28.4849
	eca-miR-432	27.7495
	eca-miR-134		30.1975
	eca-miR-134		30.532
	eca-miR-379		29.7027
	eca-miR-379		29.8497
	eca-miR-382		29.9007
	eca-miR-382		30.7496
	eca-miR-125			30.4398
	eca-miR-125			30.435
	eca-miR-381			26.8738
	eca-miR-381			26.9172
	eca-miR-30d	20.8337	21.6097	21.6443
	eca-miR-30d	20.4081	21.8064	21.6294
	cel-miR-39	25.3099	25.5244	25.7685
	cel-miR-39	24.8136	25.6467	25.8686
091378	eca-miR-24	16.8905
	eca-miR-24	16.7902
	eca-miR-127	21.6222
	eca-miR-127	21.8779
	eca-miR-432	26.0178
	eca-miR-432	25.8549
	eca-miR-134		25.7361
	eca-miR-134		25.7486
	eca-miR-379		25.2529
	eca-miR-379		25.2655
	eca-miR-382		25.9778
	eca-miR-382		26.4469
	eca-miR-125			26.9957
	eca-miR-125			26.9293
	eca-miR-381			26.7633
	eca-miR-381			26.7659
	eca-miR-30d	17.7633	19.2722	19.0593
	eca-miR-30d	17.4632	18.9945	19.0496
	cel-miR-39	23.1996	23.672	23.9658
	cel-miR-39	22.7154	23.5153	23.8652
040217	eca-miR-24	21.5379
	eca-miR-24	21.3061
	eca-miR-127	28.4943
	eca-miR-127	28.3558
	eca-miR-432	31.2688
	eca-miR-432	31.2949
	eca-miR-134		30.9006
	eca-miR-134		30.7916
	eca-miR-379		29.5436
	eca-miR-379		29.8073
	eca-miR-382		31.8801
	eca-miR-382		31.4865
	eca-miR-125			33.526
	eca-miR-125			33.5959
	eca-miR-381			32.1534
	eca-miR-381			32.4771
	eca-miR-30d	22.67	22.451	22.568
	eca-miR-30d	22.8084	22.6334	22.6335
	cel-miR-39	24.4471	24.9598	25.6921
	cel-miR-39	24.7104	25.2652	25.7003
040564	eca-miR-24	19.3537
	eca-miR-24	19.0993
	eca-miR-127	27.8639
	eca-miR-127	27.3916
	eca-miR-432	30.6647
	eca-miR-432	30.6988
	eca-miR-134		31.8482
	eca-miR-134		31.736
	eca-miR-379		29.6589
	eca-miR-379		29.7685
	eca-miR-382		31.8012
	eca-miR-382		31.2842
	eca-miR-125			30.8156
	eca-miR-125			30.9271
	eca-miR-381			30.5847
	eca-miR-381			30.4441
	eca-miR-30d	20.8006	20.8006	20.9434
	eca-miR-30d	21.1412	21.1412	20.9554
	cel-miR-39	23.1535	23.8406	24.1588
	cel-miR-39	23.2078	24.0852	24.0819
040753	eca-miR-24	19.6345
	eca-miR-24	20.1406
	eca-miR-127	22.9504
	eca-miR-127	23.339
	eca-miR-432	24.9275
	eca-miR-432	25.546
	eca-miR-134		26.4631
	eca-miR-134		25.9785
	eca-miR-379		25.5487
	eca-miR-379		25.7196
	eca-miR-382		26.7609
	eca-miR-382		26.8609
	eca-miR-125			30.9127
	eca-miR-125			30.9952
	eca-miR-381			33.5382
	eca-miR-381			34.0294
	eca-miR-30d	20.6763	20.6763	20.573
	eca-miR-30d	20.4414	20.4414	20.5636
	cel-miR-39	24.7268	24.7268	24.7723
	cel-miR-39	24.9682	24.9682	24.7434
040261	eca-miR-24	20.6351
	eca-miR-24	20.6557
	eca-miR-127	24.8849
	eca-miR-127	25.2908
	eca-miR-432	25.81
	eca-miR-432	25.9372
	eca-miR-134		29.4031
	eca-miR-134		29.3678
	eca-miR-379		26.5537
	eca-miR-379		26.6364
	eca-miR-382		29.9328
	eca-miR-382		29.6445
	eca-miR-125			31.7171
	eca-miR-125			32.2231
	eca-miR-381			30.6862
	eca-miR-381			30.7309
	eca-miR-30d	21.1109	21.1109	21.2278
	eca-miR-30d	21.3393	21.3393	21.3978
	cel-miR-39	25.5202	25.5202	25.7646
	cel-miR-39	25.7553	25.7553	25.7828
040487	eca-miR-24	18.5633
	eca-miR-24	18.663
	eca-miR-127	21.938
	eca-miR-127	21.7771
	eca-miR-432	25.0059
	eca-miR-432	25.0777
	eca-miR-134		24.9093
	eca-miR-134		25.0759
	eca-miR-379		24.2398
	eca-miR-379		25.0855
	eca-miR-382		25.745
	eca-miR-382		25.7935
	eca-miR-125			30.5415
	eca-miR-125			30.6327
	eca-miR-381			31.0078
	eca-miR-381			30.7946
	eca-miR-30d	19.5507	19.5507	19.559
	eca-miR-30d	20.0199	20.0199	19.5106
	cel-miR-39	23.9757	23.9757	24.3296
	cel-miR-39	24.0989	24.0989	24.2934
040126	eca-miR-24	20.8604
	eca-miR-24	20.9174
	eca-miR-127	24.9113
	eca-miR-127	24.8066
	eca-miR-432	25.8698
	eca-miR-432	25.82
	eca-miR-134		28.9037
	eca-miR-134		28.446
	eca-miR-379		25.4385
	eca-miR-379		26.0038
	eca-miR-382		28.706
	eca-miR-382		28.5036
	eca-miR-125			34.4518
	eca-miR-125			35.1435
	eca-miR-381			33.6156
	eca-miR-381			33.3774
	eca-miR-30d	22.6399	22.6399	22.4359
	eca-miR-30d	22.339	22.339	22.4472
	cel-miR-39	25.5107	25.5107	25.8357
	cel-miR-39	25.3516	25.3516	25.8965
040304	eca-miR-24	21.519
	eca-miR-24	21.6437
	eca-miR-127	25.8471
	eca-miR-127	25.7568
	eca-miR-432	27.3105
	eca-miR-432	27.384
	eca-miR-134		30.4784
	eca-miR-134		30.2084
	eca-miR-379		25.9957
	eca-miR-379		26.2662
	eca-miR-382		30.4244
	eca-miR-382		30.7271
	eca-miR-125			32.7309
	eca-miR-125			32.6691
	eca-miR-381			29.0368
	eca-miR-381			29.0409
	eca-miR-30d	23.4321	23.4321	23.2566
	eca-miR-30d	23.4605	23.4605	23.3701
	cel-miR-39	27.043	27.043	26.9302
	cel-miR-39	26.8453	26.8453	26.9383
071053	eca-miR-24	18.0486
	eca-miR-24	18.2124
	eca-miR-127	24.4476
	eca-miR-127	24.7537
	eca-miR-432	27.6012
	eca-miR-432	28.0245
	eca-miR-134		29.2394
	eca-miR-134		29.3518
	eca-miR-379		27.7555
	eca-miR-379		27.9457
	eca-miR-382		29.3752
	eca-miR-382		29.3921
	eca-miR-125			28.8475
	eca-miR-125			28.8593
	eca-miR-381			31.5547
	eca-miR-381			31.3292
	eca-miR-30d	17.9863	19.8853	19.919
	eca-miR-30d	18.4486	19.9228	19.7499
	cel-miR-39	23.6731	23.581	24.3696
	cel-miR-39	23.7959	23.7921	24.4616
060404	eca-miR-24	17.7625
	eca-miR-24	17.8426
	eca-miR-127	25.6084
	eca-miR-127	25.2847
	eca-miR-432	28.8637
	eca-miR-432	28.8751
	eca-miR-134		28.6843
	eca-miR-134		28.4031
	eca-miR-379		27.2915
	eca-miR-379		27.2445
	eca-miR-382		28.7594
	eca-miR-382		28.7097
	eca-miR-125			29.5136
	eca-miR-125			29.5116
	eca-miR-381			32.4864
	eca-miR-381			32.7724
	eca-miR-30d	18.3875	18.8831	18.9187
	eca-miR-30d	18.3717	18.8496	18.9293
	cel-miR-39	23.0421	22.6396	22.9743
	cel-miR-39	23.1071	22.6412	23.0729
050309	eca-miR-24	19.5645
	eca-miR-24	19.6396
	eca-miR-127	23.8427
	eca-miR-127	23.8339
	eca-miR-432	28.1044
	eca-miR-432	27.9445
	eca-miR-134		25.6316
	eca-miR-134		25.585
	eca-miR-379		27.9544
	eca-miR-379		27.9613
	eca-miR-382		26.0534
	eca-miR-382		26.3193
	eca-miR-125			31.5556
	eca-miR-125			31.4093
	eca-miR-381			31.433
	eca-miR-381			31.4953
	eca-miR-30d	19.8359	19.8359	19.8359
	eca-miR-30d	19.7534	19.7534	19.7534
	cel-miR-39	24.166	24.166	24.166
	cel-miR-39	24.1487	24.1487	24.1487
060317	eca-miR-24	18.1278
	eca-miR-24	17.7507
	eca-miR-127	23.3449
	eca-miR-127	23.6762
	eca-miR-432	25.5702
	eca-miR-432	26.2733
	eca-miR-134		27.0797
	eca-miR-134		27.376
	eca-miR-379		25.7611
	eca-miR-379		25.6291
	eca-miR-382		27.4533
	eca-miR-382		27.1749
	eca-miR-125			28.7212
	eca-miR-125			28.7705
	eca-miR-381			31.4198
	eca-miR-381			31.3281
	eca-miR-30d	18.7076	18.818	18.6028
	eca-miR-30d	18.6081	18.9793	18.574
	cel-miR-39	22.3777	22.3797	22.5009
	cel-miR-39	22.2097	22.2741	22.5437
060583	eca-miR-24	17.3441
	eca-miR-24	17.6563
	eca-miR-127	24.7866
	eca-miR-127	24.6751
	eca-miR-432	26.9849
	eca-miR-432	27.3146
	eca-miR-134		28.3081
	eca-miR-134		28.5149
	eca-miR-379		28.4376
	eca-miR-379		28.4192
	eca-miR-382		28.7204
	eca-miR-382		29.482
	eca-miR-125			30.4624
	eca-miR-125			30.4925
	eca-miR-381			27.0543
	eca-miR-381			27.1819
	eca-miR-30d	18.8134	19.9246	20.266
	eca-miR-30d	18.638	19.8986	20.1986
	cel-miR-39	24.0633	24.7827	25.1565
	cel-miR-39	23.7637	24.9112	25.2973
070975	eca-miR-24	17.7118
	eca-miR-24	17.6402
	eca-miR-127	26.483
	eca-miR-127	26.4527
	eca-miR-432	25.9155
	eca-miR-432	25.6768
	eca-miR-134		29.7749
	eca-miR-134		29.9765
	eca-miR-379		27.1853
	eca-miR-379		27.3512
	eca-miR-382		30.4527
	eca-miR-382		29.9244
	eca-miR-125			27.5044
	eca-miR-125			27.6562
	eca-miR-381			27.5546
	eca-miR-381			27.3171
	eca-miR-30d	19.6228	19.7624	19.541
	eca-miR-30d	19.7576	19.9218	19.4528
	cel-miR-39	23.8734	23.4614	23.749
	cel-miR-39	23.8383	23.1854	23.6467
070966	eca-miR-24	18.3601
	eca-miR-24	18.387
	eca-miR-127	25.5236
	eca-miR-127	25.7827
	eca-miR-432	28.3927
	eca-miR-432	28.7494
	eca-miR-134		29.8307
	eca-miR-134		29.5387
	eca-miR-379		27.3141
	eca-miR-379		27.4246
	eca-miR-382		29.6406
	eca-miR-382		30.855
	eca-miR-125			29.0299
	eca-miR-125			29.0998
	eca-miR-381			28.1754
	eca-miR-381			28.2812
	eca-miR-30d	18.9881	20.7586	20.4448
	eca-miR-30d	19.0605	20.6152	20.4427
	cel-miR-39	23.1839	23.1534	23.6465
	cel-miR-39	23.422	22.7284	23.6752
060547	eca-miR-24	20.4785
	eca-miR-24	20.3599
	eca-miR-127	26.4878
	eca-miR-127	26.3506
	eca-miR-432	25.6614
	eca-miR-432	26.3267
	eca-miR-134		32.3784
	eca-miR-134		32.3728
	eca-miR-379		26.683
	eca-miR-379		27.3038
	eca-miR-382		31.6196
	eca-miR-382		31.8635
	eca-miR-125			31.2936
	eca-miR-125			30.9025
	eca-miR-381			29.3214
	eca-miR-381			29.2752
	eca-miR-30d	20.5466	20.5466	20.509
	eca-miR-30d	20.5297	20.5297	20.4796
	cel-miR-39	24.9515	24.9515	24.887
	cel-miR-39	24.9669	24.9669	24.88
050130	eca-miR-24	18.0943
	eca-miR-24	17.6123
	eca-miR-127	25.3733
	eca-miR-127	25.3324
	eca-miR-432	28.3168
	eca-miR-432	27.9177
	eca-miR-134		30.2094
	eca-miR-134		30.2061
	eca-miR-379		26.7844
	eca-miR-379		26.5395
	eca-miR-382		29.8794
	eca-miR-382		29.7261
	eca-miR-125			29.7162
	eca-miR-125			29.934
	eca-miR-381			28.7448
	eca-miR-381			28.9564
	eca-miR-30d	19.2488	21.3425	20.5917
	eca-miR-30d	18.9441	21.5814	20.4914
	cel-miR-39	23.5805	25.0921	24.292
	cel-miR-39	23.0064	25.2204	24.3077
050441	eca-miR-24	19.1496
	eca-miR-24	19.0781
	eca-miR-127	24.9351
	eca-miR-127	25.2963
	eca-miR-432	29.2978
	eca-miR-432	29.1977
	eca-miR-134		30.2094
	eca-miR-134		30.2061
	eca-miR-379		26.7844
	eca-miR-379		26.5395
	eca-miR-382		29.8794
	eca-miR-382		29.7261
	eca-miR-125			30.5878
	eca-miR-125			30.5997
	eca-miR-381			32.1962
	eca-miR-381			32.4308
	eca-miR-30d	20.2703	21.3425	21.2179
	eca-miR-30d	20.5136	21.5814	21.2805
	cel-miR-39	25.5264	25.0921	25.7024
	cel-miR-39	25.2311	25.2204	25.6969
070625	eca-miR-24	16.2211
	eca-miR-24	16.7441
	eca-miR-127	25.7029
	eca-miR-127	25.3354
	eca-miR-432	26.1789
	eca-miR-432	26.8091
	eca-miR-134		29.1995
	eca-miR-134		29.5111
	eca-miR-379		27.3951
	eca-miR-379		27.389
	eca-miR-382		30.4112
	eca-miR-382		29.8904
	eca-miR-125			28.9973
	eca-miR-125			28.8974
	eca-miR-381			26.9898
	eca-miR-381			26.8785
	eca-miR-30d	17.6695	19.1536	18.6205
	eca-miR-30d	17.3013	19.3244	18.5792
	cel-miR-39	23.3198	23.3124	23.666
	cel-miR-39	23.4916	23.4204	23.6669
120017	eca-miR-24	19.9812
	eca-miR-24	19.9742
	eca-miR-127	25.2697
	eca-miR-127	25.2831
	eca-miR-432	28.5778
	eca-miR-432	28.6193
	eca-miR-134		25.4863
	eca-miR-134		25.3977
	eca-miR-379		28.6178
	eca-miR-379		28.6213
	eca-miR-382		25.7818
	eca-miR-382		25.8838
	eca-miR-125			30.9512
	eca-miR-125			30.5732
	eca-miR-381			33.0151
	eca-miR-381			33.5571
	eca-miR-30d	19.9509	19.9509	19.9509
	eca-miR-30d	19.873	19.873	19.873
	cel-miR-39	23.8636	23.8636	23.8636
	cel-miR-39	23.8992	23.8992	23.8992
071002	eca-miR-24	18.8623
	eca-miR-24	18.4869
	eca-miR-127	27.5663
	eca-miR-127	27.6792
	eca-miR-432	27.8788
	eca-miR-432	27.9102
	eca-miR-134		30.2279
	eca-miR-134		30.4785
	eca-miR-379		26.9557
	eca-miR-379		27.3191
	eca-miR-382		30.9507
	eca-miR-382		31.3501
	eca-miR-125			27.7978
	eca-miR-125			27.9194
	eca-miR-381			25.772
	eca-miR-381			25.995
	eca-miR-30d	19.5612	20.5797	20.2111
	eca-miR-30d	19.3025	20.8964	20.4645
	cel-miR-39	23.7092	23.6054	23.2268
	cel-miR-39	23.6053	23.44	23.2707
130452	eca-miR-24	17.2896
	eca-miR-24	17.2838
	eca-miR-127	22.765
	eca-miR-127	22.6705
	eca-miR-432	26.7574
	eca-miR-432	26.6729
	eca-miR-134		27.0696
	eca-miR-134		26.8685
	eca-miR-379		25.2879
	eca-miR-379		25.2985
	eca-miR-382		27.2548
	eca-miR-382		27.4944
	eca-miR-125			28.1341
	eca-miR-125			28.318
	eca-miR-381			26.3755
	eca-miR-381			26.264
	eca-miR-30d	18.518	19.5628	19.0058
	eca-miR-30d	17.9907	19.4256	19.2043
	cel-miR-39	22.347	23.3895	23.2263
	cel-miR-39	22.7137	23.3764	23.2396
080400	eca-miR-24	19.6234
	eca-miR-24	19.7854
	eca-miR-127	25.3835
	eca-miR-127	25.6844
	eca-miR-432	25.7193
	eca-miR-432	25.9396
	eca-miR-134		28.5057
	eca-miR-134		28.5232
	eca-miR-379		26.38
	eca-miR-379		26.6156
	eca-miR-382		28.7992
	eca-miR-382		29.3526
	eca-miR-125			28.9287
	eca-miR-125			28.7715
	eca-miR-381			25.8932
	eca-miR-381			25.8123
	eca-miR-30d	20.089	19.6584	19.6328
	eca-miR-30d	20.2425	19.8988	19.6637
	cel-miR-39	24.8073	24.366	24.4349
	cel-miR-39	24.9618	24.4287	24.5548
060431	eca-miR-24	19.2863
	eca-miR-24	18.9174
	eca-miR-127	24.5136
	eca-miR-127	24.601
	eca-miR-432	27.7368
	eca-miR-432	28.2869
	eca-miR-134		28.3374
	eca-miR-134		28.6773
	eca-miR-379		26.3899
	eca-miR-379		26.8026
	eca-miR-382		28.7118
	eca-miR-382		28.444
	eca-miR-125			28.2875
	eca-miR-125			28.4756
	eca-miR-381			27.3417
	eca-miR-381			27.5764
	eca-miR-30d	19.5469	20.7174	20.702
	eca-miR-30d	19.4567	20.7547	20.737
	cel-miR-39	22.7792	23.1393	22.7126
	cel-miR-39	22.7607	22.9242	22.7201
070509	eca-miR-24	19.7257
	eca-miR-24	19.6039
	eca-miR-127	24.0108
	eca-miR-127	23.9863
	eca-miR-432	27.7914
	eca-miR-432	27.8852
	eca-miR-134		25.7669
	eca-miR-134		25.6358
	eca-miR-379		27.7707
	eca-miR-379		27.7479
	eca-miR-382		25.2395
	eca-miR-382		25.3155
	eca-miR-125			30.5798
	eca-miR-125			30.6353
	eca-miR-381			26.5482
	eca-miR-381			26.6124
	eca-miR-30d	20.7848	20.7848	20.7848
	eca-miR-30d	20.7504	20.7504	20.7504
	cel-miR-39	24.7465	24.7465	24.7465
	cel-miR-39	24.7114	24.7114	24.7114
071040	eca-miR-24	18.3473
	eca-miR-24	17.7829
	eca-miR-127	24.6598
	eca-miR-127	25.0891
	eca-miR-432	29.3043
	eca-miR-432	28.7668
	eca-miR-134		28.9943
	eca-miR-134		29.2563
	eca-miR-379		26.4595
	eca-miR-379		26.5569
	eca-miR-382		29.6705
	eca-miR-382		29.0932
	eca-miR-125			28.379
	eca-miR-125			28.6463
	eca-miR-381			28.8219
	eca-miR-381			28.859
	eca-miR-30d	18.7699	19.6644	19.6766
	eca-miR-30d	18.8013	20.0247	19.7539
	cel-miR-39	21.8979	22.9157	22.8079
	cel-miR-39	21.9396	23.1121	22.8113
060578	eca-miR-24	19.0756
	eca-miR-24	19.0845
	eca-miR-127	24.7173
	eca-miR-127	24.8828
	eca-miR-432	25.6299
	eca-miR-432	25.2713
	eca-miR-134		27.1199
	eca-miR-134		26.9591
	eca-miR-379		26.1963
	eca-miR-379		25.9901
	eca-miR-382		27.6444
	eca-miR-382		27.7447
	eca-miR-125			28.7238
	eca-miR-125			28.9316
	eca-miR-381			23.9842
	eca-miR-381			23.953
	eca-miR-30d	19.653	19.4394	19.2536
	eca-miR-30d	19.5619	19.5157	19.2929
	cel-miR-39	24.4962	23.8101	23.5408
	cel-miR-39	24.4934	23.8338	23.5798
060561	eca-miR-24	21.3984
	eca-miR-24	21.545
	eca-miR-127	27.2764
	eca-miR-127	26.7705
	eca-miR-432	30.5023
	eca-miR-432	31.2873
	eca-miR-134		30.6321
	eca-miR-134		30.6726
	eca-miR-379		26.3974
	eca-miR-379		26.2906
	eca-miR-382		31.6696
	eca-miR-382		31.297
	eca-miR-125			29.8026
	eca-miR-125			29.7997
	eca-miR-381			32.6399
	eca-miR-381			32.7403
	eca-miR-30d	22.7376	23.1508	23.2957
	eca-miR-30d	22.1513	23.4787	23.2362
	cel-miR-39	26.2438	26.2251	26.2803
	cel-miR-39	25.9511	25.9356	26.4481
070822	eca-miR-24	17.5388
	eca-miR-24	16.8067
	eca-miR-127	25.2367
	eca-miR-127	25.5238
	eca-miR-432	29.3632
	eca-miR-432	29.2897
	eca-miR-134		29.5164
	eca-miR-134		29.7855
	eca-miR-379		26.4891
	eca-miR-379		26.3778
	eca-miR-382		29.6945
	eca-miR-382		29.8454
	eca-miR-125			28.1785
	eca-miR-125			28.3661
	eca-miR-381			30.335
	eca-miR-381			30.3236
	eca-miR-30d	18.2816	18.8747	18.7086
	eca-miR-30d	18.2196	19.2448	18.6915
	cel-miR-39	22.4591	22.8959	22.7879
	cel-miR-39	22.4627	22.8333	22.8274
050458	eca-miR-24	15.9865
	eca-miR-24	16.3807
	eca-miR-127	23.7997
	eca-miR-127	24.2038
	eca-miR-432	27.4976
	eca-miR-432	27.7628
	eca-miR-134		27.2381
	eca-miR-134		27.0622
	eca-miR-379		24.6017
	eca-miR-379		24.742
	eca-miR-382		27.3762
	eca-miR-382		27.741
	eca-miR-125			27.4885
	eca-miR-125			27.5381
	eca-miR-381			29.2902
	eca-miR-381			29.3122
	eca-miR-30d	16.8048	17.3719	16.8034
	eca-miR-30d	16.7092	17.4394	16.9571
	cel-miR-39	21.9634	22.4178	21.6693
	cel-miR-39	21.9344	22.1561	21.7166
070499	eca-miR-24	15.2799
	eca-miR-24	15.5477
	eca-miR-127	24.6044
	eca-miR-127	24.5761
	eca-miR-432	27.6543
	eca-miR-432	27.8108
	eca-miR-134		26.6906
	eca-miR-134		26.9809
	eca-miR-379		24.6279
	eca-miR-379		24.9341
	eca-miR-382		27.3341
	eca-miR-382		27.3702
	eca-miR-125			27.4524
	eca-miR-125			27.469
	eca-miR-381			28.9608
	eca-miR-381			28.9274
	eca-miR-30d	16.4855	16.7794	16.2926
	eca-miR-30d	15.998	16.6381	16.3145
	cel-miR-39	23.7633	23.3985	22.6944
	cel-miR-39	23.4389	23.5562	22.7639
060469	eca-miR-24	20.1963
	eca-miR-24	20.2239
	eca-miR-127	24.1613
	eca-miR-127	24.4616
	eca-miR-432	26.7811
	eca-miR-432	26.9295
	eca-miR-134		27.0452
	eca-miR-134		26.7727
	eca-miR-379		25.9512
	eca-miR-379		26.2274
	eca-miR-382		28.1925
	eca-miR-382		28.6096
	eca-miR-125			28.769
	eca-miR-125			28.72
	eca-miR-381			26.2627
	eca-miR-381			26.298
	eca-miR-30d	20.2657	20.9006	20.6467
	eca-miR-30d	20.2289	21.2233	20.5107
	cel-miR-39	25.3673	25.363	24.7593
	cel-miR-39	25.3617	25.4293	24.7899
060342	eca-miR-24	18.5077
	eca-miR-24	18.5077
	eca-miR-127	26.1329
	eca-miR-127	26.4092
	eca-miR-432	29.2052
	eca-miR-432	29.8217
	eca-miR-134		30.2085
	eca-miR-134		29.6922
	eca-miR-379		26.2983
	eca-miR-379		26.6195
	eca-miR-382		30.5249
	eca-miR-382		30.4947
	eca-miR-125			29.1741
	eca-miR-125			29.1568
	eca-miR-381			29.0177
	eca-miR-381			29.0417
	eca-miR-30d	19.3958	20.0363	19.5049
	eca-miR-30d	19.3862	19.6843	19.6801
	cel-miR-39	24.6215	25.0146	24.5569
	cel-miR-39	24.3791	24.89	24.5863
040876	eca-miR-24	21.265
	eca-miR-24	20.9854
	eca-miR-127	26.7574
	eca-miR-127	26.7553
	eca-miR-432	25.4556
	eca-miR-432	25.6362
	eca-miR-134		29.9481
	eca-miR-134		29.9121
	eca-miR-379		26.6769
	eca-miR-379		26.697
	eca-miR-382		30.6857
	eca-miR-382		30.6522
	eca-miR-125			29.6517
	eca-miR-125			29.9823
	eca-miR-381			29.0079
	eca-miR-381			28.8849
	eca-miR-30d	21.4323	21.7347	21.292
	eca-miR-30d	21.0663	21.5417	21.2158
	cel-miR-39	25.0516	25.6379	25.1077
	cel-miR-39	25.253	25.6015	25.1933
070947	eca-miR-24	17.5636
	eca-miR-24	17.5466
	eca-miR-127	26.5605
	eca-miR-127	26.57
	eca-miR-432	29.4296
	eca-miR-432	30.0695
	eca-miR-134		29.2366
	eca-miR-134		29.5524
	eca-miR-379		26.0806
	eca-miR-379		26.2185
	eca-miR-382		29.802
	eca-miR-382		29.6575
	eca-miR-125			28.4667
	eca-miR-125			28.475
	eca-miR-381			31.3856
	eca-miR-381			30.8495
	eca-miR-30d	18.3283	18.3241	18.3311
	eca-miR-30d	18.4995	18.5117	18.3413
	cel-miR-39	23.7354	24.0307	23.6268
	cel-miR-39	23.4194	23.8619	23.8322
071005	eca-miR-24	18.8113
	eca-miR-24	18.5083
	eca-miR-127	26.5502
	eca-miR-127	26.6863
	eca-miR-432	29.4236
	eca-miR-432	28.6053
	eca-miR-134		28.9394
	eca-miR-134		28.6343
	eca-miR-379		26.5263
	eca-miR-379		26.3837
	eca-miR-382		30.6206
	eca-miR-382		30.6742
	eca-miR-125			28.922
	eca-miR-125			28.8805
	eca-miR-381			25.7399
	eca-miR-381			25.7995
	eca-miR-30d	19.4836	20.0411	19.856
	eca-miR-30d	19.6583	20.2763	19.88
	cel-miR-39	25.5831	25.527	25.6913
	cel-miR-39	25.5889	25.6301	25.7298
060525	eca-miR-24	18.6103
	eca-miR-24	18.6804
	eca-miR-127	24.3737
	eca-miR-127	23.9764
	eca-miR-432	28.3003
	eca-miR-432	28.7592
	eca-miR-134		28.2645
	eca-miR-134		27.6727
	eca-miR-379		25.8527
	eca-miR-379		26.1219
	eca-miR-382		28.4353
	eca-miR-382		28.5674
	eca-miR-125			28.9149
	eca-miR-125			28.8682
	eca-miR-381			29.9213
	eca-miR-381			29.7788
	eca-miR-30d	19.5583	20.4579	20.1563
	eca-miR-30d	19.6234	20.5629	20.1871
	cel-miR-39	24.7345	24.6524	24.2309
	cel-miR-39	24.7111	24.6816	24.2996
060598	eca-miR-24	22.1435
	eca-miR-24	21.7178
	eca-miR-127	25.9988
	eca-miR-127	26.1309
	eca-miR-432	25.1304
	eca-miR-432	25.5813
	eca-miR-134		29.9894
	eca-miR-134		29.5896
	eca-miR-379		26.4828
	eca-miR-379		26.7194
	eca-miR-382		30.5222
	eca-miR-382		30.7593
	eca-miR-125			29.6218
	eca-miR-125			29.4524
	eca-miR-381			31.7261
	eca-miR-381			31.6029
	eca-miR-30d	21.7982	21.7807	21.7844
	eca-miR-30d	21.8206	21.8961	21.7766
	cel-miR-39	26.4116	27.3502	26.6013
	cel-miR-39	26.7679	27.3181	26.555
060281	eca-miR-24	17.4433
	eca-miR-24	17.5362
	eca-miR-127	25.4906
	eca-miR-127	25.4377
	eca-miR-432	25.5465
	eca-miR-432	25.6123
	eca-miR-134		29.2847
	eca-miR-134		29.1529
	eca-miR-379		26.3763
	eca-miR-379		26.5627
	eca-miR-382		28.919
	eca-miR-382		29.3986
	eca-miR-125			28.7061
	eca-miR-125			28.4877
	eca-miR-381			35.552
	eca-miR-381			35.7817
	eca-miR-30d	18.6698	18.6905	18.6698
	eca-miR-30d	18.5046	18.8507	18.5046
	cel-miR-39	19.7282	19.772	19.7282
	cel-miR-39	19.7201	20.1178	19.7201
060320	eca-miR-24	17.6345
	eca-miR-24	17.5996
	eca-miR-127	28.5601
	eca-miR-127	26.9669
	eca-miR-432	28.7355
	eca-miR-432	28.6569
	eca-miR-134		29.1263
	eca-miR-134		29.0245
	eca-miR-379		26.6245
	eca-miR-379		26.6703
	eca-miR-382		30.5168
	eca-miR-382		30.6645
	eca-miR-125			27.7809
	eca-miR-125			27.5965
	eca-miR-381			26.8238
	eca-miR-381			26.5316
	eca-miR-30d	19.6462	19.6331	18.7219
	eca-miR-30d	19.2879	19.4497	18.8376
	cel-miR-39	18.3844	18.4315	17.8139
	cel-miR-39	18.5014	18.6159	17.8586
071011	eca-miR-24	18.6415
	eca-miR-24	19.028
	eca-miR-127	22.6112
	eca-miR-127	22.7524
	eca-miR-432	26.7218
	eca-miR-432	27.0504
	eca-miR-134		26.5786
	eca-miR-134		26.5409
	eca-miR-379		25.4821
	eca-miR-379		25.4394
	eca-miR-382		26.9521
	eca-miR-382		27.001
	eca-miR-125			28.806
	eca-miR-125			28.9701
	eca-miR-381			27.2237
	eca-miR-381			27.0573
	eca-miR-30d	18.8663	19.7856	18.9267
	eca-miR-30d	18.9787	19.763	18.8472
	cel-miR-39	18.6272	18.6488	17.8839
	cel-miR-39	18.9493	18.5689	17.8569
060348	eca-miR-24	17.6041
	eca-miR-24	17.2517
	eca-miR-127	24.961
	eca-miR-127	24.8998
	eca-miR-432	27.3236
	eca-miR-432	26.6932
	eca-miR-134		28.2454
	eca-miR-134		28.5438
	eca-miR-379		26.6332
	eca-miR-379		26.4621
	eca-miR-382		28.9263
	eca-miR-382		29.0157
	eca-miR-125			28.8086
	eca-miR-125			28.541
	eca-miR-381			25.4806
	eca-miR-381			25.3865
	eca-miR-30d	18.6768	19.6009	18.7183
	eca-miR-30d	18.487	19.4784	18.773
	cel-miR-39	18.6051	18.665	17.8753
	cel-miR-39	18.7802	18.7631	17.8709
070979	eca-miR-24	19.3487
	eca-miR-24	20.2006
	eca-miR-127	25.9068
	eca-miR-127	25.9077
	eca-miR-432	29.7069
	eca-miR-432	28.9347
	eca-miR-134		29.7746
	eca-miR-134		29.7413
	eca-miR-379		26.8572
	eca-miR-379		26.7498
	eca-miR-382		30.6489
	eca-miR-382		30.6705
	eca-miR-125			29.4081
	eca-miR-125			29.4458
	eca-miR-381			27.8579
	eca-miR-381			27.6895
	eca-miR-30d	20.9518	21.299	20.5168
	eca-miR-30d	20.674	21.2655	20.6109
	cel-miR-39	19.0422	19.4603	18.6497
	cel-miR-39	18.9287	19.4071	18.7358
050275	eca-miR-24	16.3216
	eca-miR-24	15.7423
	eca-miR-127	25.9145
	eca-miR-127	25.5528
	eca-miR-432	28.9838
	eca-miR-432	28.6726
	eca-miR-134		29.7081
	eca-miR-134		30.1929
	eca-miR-379		26.6525
	eca-miR-379		26.9173
	eca-miR-382		30.6594
	eca-miR-382		30.555
	eca-miR-125			27.7856
	eca-miR-125			27.7051
	eca-miR-381			29.7238
	eca-miR-381			29.7971
	eca-miR-30d	17.3079	18.3569	18.5654
	eca-miR-30d	16.9009	18.4385	18.6392
	cel-miR-39	22.6056	23.3936	23.4349
	cel-miR-39	22.4923	23.3987	23.4407
050206	eca-miR-24	18.9124
	eca-miR-24	18.8292
	eca-miR-127	26.5388
	eca-miR-127	26.6677
	eca-miR-432	25.5347
	eca-miR-432	25.9176
	eca-miR-134		28.8929
	eca-miR-134		29.121
	eca-miR-379		26.9032
	eca-miR-379		26.9751
	eca-miR-382		29.7073
	eca-miR-382		29.7904
	eca-miR-125			30.057
	eca-miR-125			29.927
	eca-miR-381			25.3399
	eca-miR-381			25.3516
	eca-miR-30d	19.7893	19.877	19.6157
	eca-miR-30d	19.612	19.7772	19.6151
	cel-miR-39	25.2851	24.948	24.7088
	cel-miR-39	24.8933	24.987	24.7356
050104	eca-miR-24	16.7622
	eca-miR-24	17.142
	eca-miR-127	25.3807
	eca-miR-127	25.6688
	eca-miR-432	29.3757
	eca-miR-432	29.7874
	eca-miR-134		28.3195
	eca-miR-134		28.3313
	eca-miR-379		25.9057
	eca-miR-379		25.9158
	eca-miR-382		28.9864
	eca-miR-382		28.9864
	eca-miR-125			30.9757
	eca-miR-125			30.9477
	eca-miR-381			30.4268
	eca-miR-381			30.3335
	eca-miR-30d	17.8033	18.7121	18.3697
	eca-miR-30d	18.4983	18.608	18.3136
	cel-miR-39	24.3483	24.2646	23.6102
	cel-miR-39	24.2091	23.9056	23.5272
050550	eca-miR-24	18.0722
	eca-miR-24	18.5569
	eca-miR-127	23.9245
	eca-miR-127	24.1298
	eca-miR-432	27.7392
	eca-miR-432	28.205
	eca-miR-134		27.7689
	eca-miR-134		27.6689
	eca-miR-379		25.609
	eca-miR-379		25.3906
	eca-miR-382		28.3351
	eca-miR-382		28.3435
	eca-miR-125			28.6339
	eca-miR-125			28.7713
	eca-miR-381			26.4204
	eca-miR-381			26.0204
	eca-miR-30d	21.0483	20.6083	20.5039
	eca-miR-30d	20.4697	21.1832	20.5581
	cel-miR-39	24.3014	24.554	24.4696
	cel-miR-39	24.6002	24.441	24.5323
070501	eca-miR-24	17.4995
	eca-miR-24	17.5372
	eca-miR-127	23.7688
	eca-miR-127	23.3467
	eca-miR-432	27.4571
	eca-miR-432	26.9634
	eca-miR-134		26.5343
	eca-miR-134		26.3839
	eca-miR-379		24.3214
	eca-miR-379		24.3424
	eca-miR-382		26.525
	eca-miR-382		26.625
	eca-miR-125			30.3147
	eca-miR-125			30.3472
	eca-miR-381			30.2881
	eca-miR-381			30.7566
	eca-miR-30d	18.0432	18.9598	19.1931
	eca-miR-30d	18.1074	18.4432	19.1864
	cel-miR-39	24.0983	24.2529	24.3076
	cel-miR-39	24.6104	24.0259	24.3153
060429	eca-miR-24	17.3801
	eca-miR-24	17.7882
	eca-miR-127	19.9683
	eca-miR-127	20.5063
	eca-miR-432	23.0747
	eca-miR-432	23.1433
	eca-miR-134		23.6687
	eca-miR-134		23.4322
	eca-miR-379		21.8218
	eca-miR-379		21.7451
	eca-miR-382		23.2975
	eca-miR-382		23.6235
	eca-miR-125			28.806
	eca-miR-125			28.9987
	eca-miR-381			30.3569
	eca-miR-381			30.3676
	eca-miR-30d	18.4748	18.4748	19.1207
	eca-miR-30d	18.4227	18.4227	19.2413
	cel-miR-39	22.7136	22.7136	22.7644
	cel-miR-39	22.5964	22.5964	22.7654
060512	eca-miR-24	19.1779
	eca-miR-24	19.2086
	eca-miR-127	25.3598
	eca-miR-127	25.4398
	eca-miR-432	25.7654
	eca-miR-432	25.8909
	eca-miR-134		28.7471
	eca-miR-134		28.4872
	eca-miR-379		25.6291
	eca-miR-379		25.6637
	eca-miR-382		29.4556
	eca-miR-382		28.875
	eca-miR-125			31.3777
	eca-miR-125			31.7435
	eca-miR-381			31.5008
	eca-miR-381			31.7111
	eca-miR-30d	19.806	19.806	19.8971
	eca-miR-30d	19.823	19.823	19.8582
	cel-miR-39	23.1553	23.1553	23.4785
	cel-miR-39	23.0687	23.0687	23.4934
050628	eca-miR-24	18.1773
	eca-miR-24	18.2383
	eca-miR-127	24.8233
	eca-miR-127	24.8717
	eca-miR-432	25.7872
	eca-miR-432	25.6812
	eca-miR-134		28.8269
	eca-miR-134		28.8488
	eca-miR-379		25.7909
	eca-miR-379		26.1773
	eca-miR-382		29.6182
	eca-miR-382		29.4751
	eca-miR-125			29.5319
	eca-miR-125			29.581
	eca-miR-381			31.6404
	eca-miR-381			31.9502
	eca-miR-30d	18.683	18.683	19.1914
	eca-miR-30d	18.8218	18.8218	19.0258
	cel-miR-39	22.4421	22.4421	22.6701
	cel-miR-39	22.2885	22.2885	22.5809
070951	eca-miR-24	19.4648
	eca-miR-24	19.6468
	eca-miR-127	26.5234
	eca-miR-127	26.4367
	eca-miR-432	25.671
	eca-miR-432	25.9297
	eca-miR-134		30.6378
	eca-miR-134		30.9618
	eca-miR-379		25.7024
	eca-miR-379		25.5984
	eca-miR-382		32.2902
	eca-miR-382		31.3474
	eca-miR-125			30.6773
	eca-miR-125			30.4592
	eca-miR-381			32.6667
	eca-miR-381			32.7192
	eca-miR-30d	19.9522	19.9522	20.4548
	eca-miR-30d	19.8234	19.8234	20.425
	cel-miR-39	22.8844	22.8844	23.5339
	cel-miR-39	22.9546	22.9546	23.4891
050490	eca-miR-24	19.4759
	eca-miR-24	19.5458
	eca-miR-127	23.7986
	eca-miR-127	23.86
	eca-miR-432	25.357
	eca-miR-432	25.787
	eca-miR-134		27.5879
	eca-miR-134		27.8046
	eca-miR-379		25.0136
	eca-miR-379		24.9944
	eca-miR-382		27.8168
	eca-miR-382		28.3666
	eca-miR-125			30.5426
	eca-miR-125			30.5546
	eca-miR-381			32.4632
	eca-miR-381			32.4627
	eca-miR-30d	20.3278	20.3278	20.3852
	eca-miR-30d	20.3774	20.3774	20.3488
	cel-miR-39	22.7487	22.7487	23.0701
	cel-miR-39	22.7038	22.7038	22.9648
